# Supplementary material for: Relationship between genetic diversity and morpho-functional characteristics of flight-related traits in Triatoma garciabesi (Hemiptera: Reduviidae)
Source: Parasit Vectors. 2024 Mar 18;17:145. doi: 10.1186/s13071-024-06211-x (PMC10949591; doi:10.1186/s13071-024-06211-x)
Supplement: Supplementary file 3 — Additional file 3: Table S1. Pairwise k-2p genetic distances obtained for coI gene fragments, depicted for each individual. [file 13071_2024_6211_MOESM3_ESM.xlsx]

## Sheet: brasilB_noOutG_distmat
	BL._Inquisivi	PY._Boqueron_1	PY._Boqueron_2	AR._Gral._Belgrano_3	AR._Gral._Belgrano_1	AR._Gral._Belgrano_2	AR._3_Isletas	AR._Gral._Belgrano_4	AR._Maipu_3	AR._Corrientes	AR._Lote_4	AR._Maipu_2	AR._La_Esperanza_1	AR._Rivadavia_2	AR._Rivadavia_3	AR._San_Martin	AR._Rosario_Vera_Penaloza_1	AR._Rosario_Vera_Penaloza_2	AR._Rosario_Vera_Penaloza_3	AR._Hickman_3	AR._Hickman_1	AR._Hickman_2	AR._Reserva	AR._Loreto_1	AR._Avellaneda_3	AR._Loreto_2	AR._Aguirre	AR._Rivadavia_1	PY._Casuarina	PY._Sandhort	AR._Balbuena	PY._Yotoisha	PY._Caacupe	PY._Tiberia	PY._Canausa	AR._Stgo_del_Estero_1	PY._San_Pablo_1	PY._San_Pablo_2	AR._El_Colchon_3	AR._La_Esperanza_2	AR._Colonia_Aborigen_1	PY._Chircal	AR._La_Esperanza_3	AR._La_Matanza_1	AR._Maipu_4	AR._Stgo_del_Estero_4	AR._El_Colchon_1	AR._El_Colchon_2	AR._La_Matanza_2
BL._Inquisivi	0	0.059208041949006	0.0627186920200489	0.0488681899005417	0.0539319818204409	0.0539319818204409	0.0486981012283998	0.0486981012283998	0.0504648875190554	0.0522379390224307	0.0522379390224307	0.0486981012283998	0.0520777963394276	0.0593936962190586	0.0558030165147263	0.0559984355101202	0.0610066050394308	0.061110289740601	0.059208041949006	0.0630161663429836	0.0611005633936445	0.0629088836287388	0.0611987523311085	0.0629088836287388	0.0593995140462236	0.0629088836287388	0.0611987523311085	0.052155781018257	0.0578896499053182	0.0592987596419952	0.0486981012283998	0.0505499928581907	0.0559984355101202	0.0575034255766309	0.0539319818204409	0.0538508478428029	0.0674775641482541	0.0647237676540281	0.0614234719161101	0.0610066050394308	0.059208041949006	0.0556302091512999	0.0574159253350985	0.0627186920200489	0.0609168882683996	0.0626299873670678	0.0609168882683996	0.0626299873670678	0.0644350434791176
PY._Boqueron_1	0.059208041949006	0	0.00321221212553647	0.0383058101622909	0.0450478035552782	0.0450478035552782	0.0398959724310977	0.0398959724310977	0.0416290764193408	0.0433682086075032	0.0433682086075032	0.0398959724310977	0.0398959724310977	0.0451134110773875	0.0451134110773875	0.0435232488085806	0.0502403260331151	0.0485641050757949	0.0451134110773875	0.041762420447437	0.0450478035552782	0.0467960570846429	0.031319432817973	0.0329782519985998	0.0313291591649294	0.029582653209599	0.031319432817973	0.0381152834866925	0.0366298166872645	0.0433056415139728	0.0347324153531729	0.0347899777441946	0.0383058101622909	0.0381152834866925	0.0381152834866925	0.0363505439795772	0.0821371274024109	0.0828533321573628	0.0795479685577138	0.0808626251135882	0.079000425568097	0.0752967049291661	0.0771451358698292	0.0826146635372282	0.0807489897307992	0.079000425568097	0.0772562587857865	0.079000425568097	0.0808626251135882
PY._Boqueron_2	0.0627186920200489	0.00321221212553647	0	0.0383599222197124	0.0416290764193408	0.0416290764193408	0.0433056415139728	0.0433056415139728	0.0450478035552782	0.0467960570846429	0.0467960570846429	0.0433056415139728	0.0365023746663202	0.0485504448494826	0.0485504448494826	0.0469668604028908	0.0467960570846429	0.0451231374243439	0.0485504448494826	0.0416985505207656	0.0451134110773875	0.0433682086075032	0.0346847382967198	0.0330230119787801	0.0313711610053926	0.0296216383174039	0.0346847382967198	0.0381688549970539	0.0400389141505339	0.0432472050457451	0.0381152834866925	0.0381785813440104	0.0383599222197124	0.0347324153531729	0.041514101057502	0.0397386658143295	0.0784710830740943	0.0864912023759054	0.0831886013910549	0.0844873249023093	0.0826146635372282	0.0788902515307329	0.0807489897307992	0.0827317861688918	0.0808626251135882	0.0826146635372282	0.0808626251135882	0.0754044048170443	0.0772562587857865
AR._Gral._Belgrano_3	0.0488681899005417	0.0383058101622909	0.0383599222197124	0	0.00323102901404549	0.00323102901404549	0.00161225425939145	0.00161225425939145	0.00322776455011466	0.00484851151220018	0.00484851151220018	0.00322776455011466	0.00322776455011466	0.0264107248290775	0.0315215018648465	0.0314751318578339	0.0298596173508112	0.0298596173508112	0.0348575206327607	0.0400960350750869	0.0350143021802417	0.0367444077126896	0.0298120984904538	0.0247575322636903	0.0230683414678766	0.0247575322636903	0.0264107248290775	0.0350143021802417	0.0281085193296466	0.0297686455597139	0.0247186758369572	0.0264107248290775	0.026452449140946	0.0247575322636903	0.0280679636479688	0.0331422530843661	0.0674775641482541	0.0666826762550657	0.0722152298142729	0.0720910709373871	0.0702494482292389	0.0665864281832025	0.0684145837847577	0.0703524174990885	0.0685141801344342	0.0737331129654114	0.0719890845556671	0.0702494482292389	0.0720910709373871
AR._Gral._Belgrano_1	0.0539319818204409	0.0450478035552782	0.0416290764193408	0.00323102901404549	0	0	0.00482511674997778	0.00482511674997778	0.00321221212553647	0.00482511674997778	0.00482511674997778	0.00482511674997778	0.00482511674997778	0.0330718294763476	0.0365023746663202	0.0349056770478066	0.0330718294763476	0.0331266271931066	0.0398394231261504	0.0416985505207656	0.0400213538367682	0.0382882498485251	0.0365023746663202	0.0314152893962075	0.0280601675679332	0.0314152893962075	0.0330718294763476	0.0400213538367682	0.0315215018648465	0.031319432817973	0.0296646612664825	0.0314172238187139	0.0298596173508112	0.026321866742711	0.0330230119787801	0.0381152834866925	0.0674775641482541	0.0718264119657194	0.0759258219830813	0.0772562587857865	0.0754044048170443	0.0717211469086631	0.0735593842733174	0.0755164656145307	0.0736680346738676	0.0788902515307329	0.0771451358698292	0.0717211469086631	0.0735593842733174
AR._Gral._Belgrano_2	0.0539319818204409	0.0450478035552782	0.0416290764193408	0.00323102901404549	0	0	0.00482511674997778	0.00482511674997778	0.00321221212553647	0.00482511674997778	0.00482511674997778	0.00482511674997778	0.00482511674997778	0.0330718294763476	0.0365023746663202	0.0349056770478066	0.0330718294763476	0.0331266271931066	0.0398394231261504	0.0416985505207656	0.0400213538367682	0.0382882498485251	0.0365023746663202	0.0314152893962075	0.0280601675679332	0.0314152893962075	0.0330718294763476	0.0400213538367682	0.0315215018648465	0.031319432817973	0.0296646612664825	0.0314172238187139	0.0298596173508112	0.026321866742711	0.0330230119787801	0.0381152834866925	0.0674775641482541	0.0718264119657194	0.0759258219830813	0.0772562587857865	0.0754044048170443	0.0717211469086631	0.0735593842733174	0.0755164656145307	0.0736680346738676	0.0788902515307329	0.0771451358698292	0.0717211469086631	0.0735593842733174
AR._3_Isletas	0.0486981012283998	0.0398959724310977	0.0433056415139728	0.00161225425939145	0.00482511674997778	0.00482511674997778	0	0	0.00160513781512411	0.0032154451651452	0.0032154451651452	0.0032154451651452	0.00643867803844102	0.0280139157348313	0.0314152893962075	0.0298120984904538	0.0347324153531729	0.0347899777441946	0.0347324153531729	0.0400232882592745	0.0382265143057782	0.0399566198382261	0.0314152893962075	0.0296646612664825	0.0263238011652173	0.0296646612664825	0.0280139157348313	0.0382265143057782	0.026452449140946	0.0296646612664825	0.0246355245033914	0.0263652506906774	0.0281085193296466	0.0279697443892268	0.0279697443892268	0.0330230119787801	0.0692267176355152	0.0664414411578827	0.0704735371814484	0.0718264119657194	0.0699915475212382	0.0663418962804325	0.0681633919196831	0.0735593842733174	0.0717211469086631	0.0734550822210179	0.0717211469086631	0.0734550822210179	0.0752967049291661
AR._Gral._Belgrano_4	0.0486981012283998	0.0398959724310977	0.0433056415139728	0.00161225425939145	0.00482511674997778	0.00482511674997778	0	0	0.00160513781512411	0.0032154451651452	0.0032154451651452	0.0032154451651452	0.00643867803844102	0.0280139157348313	0.0314152893962075	0.0298120984904538	0.0347324153531729	0.0347899777441946	0.0347324153531729	0.0400232882592745	0.0382265143057782	0.0399566198382261	0.0314152893962075	0.0296646612664825	0.0263238011652173	0.0296646612664825	0.0280139157348313	0.0382265143057782	0.026452449140946	0.0296646612664825	0.0246355245033914	0.0263652506906774	0.0281085193296466	0.0279697443892268	0.0279697443892268	0.0330230119787801	0.0692267176355152	0.0664414411578827	0.0704735371814484	0.0718264119657194	0.0699915475212382	0.0663418962804325	0.0681633919196831	0.0735593842733174	0.0717211469086631	0.0734550822210179	0.0717211469086631	0.0734550822210179	0.0752967049291661
AR._Maipu_3	0.0504648875190554	0.0416290764193408	0.0450478035552782	0.00322776455011466	0.00321221212553647	0.00321221212553647	0.00160513781512411	0.00160513781512411	0	0.00160513781512411	0.00160513781512411	0.00160513781512411	0.00805942500052651	0.0297117102354004	0.0331246927706003	0.0315215018648465	0.0364476829015675	0.0365081924934851	0.0364476829015675	0.041762420447437	0.0399566198382261	0.0416927326936006	0.0331246927706003	0.0313653431782276	0.0280158501573376	0.0313653431782276	0.0297117102354004	0.0399566198382261	0.0281531310526912	0.0313653431782276	0.026321866742711	0.0280601675679332	0.0298120984904538	0.0296646612664825	0.0296646612664825	0.0347324153531729	0.0710854558355815	0.0682662607016574	0.0723219681221114	0.0736680346738676	0.0718264119657194	0.0681633919196831	0.0699915475212382	0.0754044048170443	0.0735593842733174	0.0752967049291661	0.0735593842733174	0.0752967049291661	0.0771451358698292
AR._Corrientes	0.0522379390224307	0.0433682086075032	0.0467960570846429	0.00484851151220018	0.00482511674997778	0.00482511674997778	0.0032154451651452	0.0032154451651452	0.00160513781512411	0	0.0032154451651452	0.0032154451651452	0.00968544269371517	0.0314152893962075	0.0348399603189949	0.0315215018648465	0.0381688549970539	0.0382323321329432	0.0381688549970539	0.0435076229173212	0.0416927326936006	0.0434348947349061	0.0348399603189949	0.0330718294763476	0.0297136446579067	0.0330718294763476	0.0314152893962075	0.0416927326936006	0.0298596173508112	0.0330718294763476	0.0280139157348313	0.0297608494796784	0.0315215018648465	0.0313653431782276	0.0313653431782276	0.0364476829015675	0.0729511296420105	0.070097764581026	0.0741772578203791	0.0755164656145307	0.0736680346738676	0.0699915475212382	0.0718264119657194	0.0772562587857865	0.0754044048170443	0.0771451358698292	0.0754044048170443	0.0771451358698292	0.079000425568097
AR._Lote_4	0.0522379390224307	0.0433682086075032	0.0467960570846429	0.00484851151220018	0.00482511674997778	0.00482511674997778	0.0032154451651452	0.0032154451651452	0.00160513781512411	0.0032154451651452	0	0.0032154451651452	0.00968544269371517	0.0314152893962075	0.0348399603189949	0.0332367694132412	0.0381688549970539	0.0382323321329432	0.0381688549970539	0.0435076229173212	0.0416927326936006	0.0434348947349061	0.0348399603189949	0.0330718294763476	0.0297136446579067	0.0330718294763476	0.0314152893962075	0.0416927326936006	0.0298596173508112	0.0330718294763476	0.0246355245033914	0.0297608494796784	0.0315215018648465	0.0313653431782276	0.0313653431782276	0.0364476829015675	0.0729511296420105	0.070097764581026	0.0741772578203791	0.0755164656145307	0.0736680346738676	0.0699915475212382	0.0718264119657194	0.0772562587857865	0.0754044048170443	0.0771451358698292	0.0754044048170443	0.0771451358698292	0.079000425568097
AR._Maipu_2	0.0486981012283998	0.0398959724310977	0.0433056415139728	0.00322776455011466	0.00482511674997778	0.00482511674997778	0.0032154451651452	0.0032154451651452	0.00160513781512411	0.0032154451651452	0.0032154451651452	0	0.00643867803844102	0.0280139157348313	0.0314152893962075	0.0315215018648465	0.0364476829015675	0.0365081924934851	0.0347324153531729	0.0400232882592745	0.0382265143057782	0.0399566198382261	0.0314152893962075	0.0296646612664825	0.0263238011652173	0.0296646612664825	0.0280139157348313	0.0382265143057782	0.0281531310526912	0.0296646612664825	0.0246355245033914	0.0263652506906774	0.0298120984904538	0.0279697443892268	0.0279697443892268	0.0330230119787801	0.0710854558355815	0.0664414411578827	0.0723219681221114	0.0718264119657194	0.0699915475212382	0.0663418962804325	0.0681633919196831	0.0735593842733174	0.0717211469086631	0.0734550822210179	0.0717211469086631	0.0734550822210179	0.0752967049291661
AR._La_Esperanza_1	0.0520777963394276	0.0398959724310977	0.0365023746663202	0.00322776455011466	0.00482511674997778	0.00482511674997778	0.00643867803844102	0.00643867803844102	0.00805942500052651	0.00968544269371517	0.00968544269371517	0.00643867803844102	0	0.031319432817973	0.0347324153531729	0.0348575206327607	0.0330230119787801	0.0330776473035126	0.0347324153531729	0.0365630668369876	0.0382265143057782	0.0365023746663202	0.0347324153531729	0.0296646612664825	0.0263238011652173	0.0296646612664825	0.031319432817973	0.0382265143057782	0.0314751318578339	0.029582653209599	0.0279295893252836	0.0296704790936474	0.0298120984904538	0.024597050319461	0.0312775700868547	0.0363505439795772	0.067374863666773	0.0698896430292945	0.0758166079569189	0.0752967049291661	0.0734550822210179	0.0697920621749815	0.0716202177765368	0.0735593842733174	0.0717211469086631	0.0734550822210179	0.0717211469086631	0.0663418962804325	0.0681633919196831
AR._Rivadavia_2	0.0593936962190586	0.0451134110773875	0.0485504448494826	0.0264107248290775	0.0330718294763476	0.0330718294763476	0.0280139157348313	0.0280139157348313	0.0297117102354004	0.0314152893962075	0.0314152893962075	0.0280139157348313	0.031319432817973	0	0.00970904292855081	0.00810585202279698	0.0113167655111234	0.0113350913336432	0.012953428183608	0.0314172238187139	0.0296646612664825	0.0313653431782276	0.0331246927706003	0.0313653431782276	0.0280158501573376	0.0313653431782276	0.0297117102354004	0.0262805535934131	0.0247575322636903	0.0279697443892268	0.026321866742711	0.0246760598948638	0.0264107248290775	0.0262805535934131	0.0262805535934131	0.0245625732346115	0.0767034924690444	0.0774916146582157	0.0741772578203791	0.0792339548582898	0.0773717553127985	0.0736680346738676	0.0755164656145307	0.0809806707922818	0.0791149969858527	0.0808626251135882	0.0791149969858527	0.0808626251135882	0.079000425568097
AR._Rivadavia_3	0.0558030165147263	0.0451134110773875	0.0485504448494826	0.0315215018648465	0.0365023746663202	0.0365023746663202	0.0314152893962075	0.0314152893962075	0.0331246927706003	0.0348399603189949	0.0348399603189949	0.0314152893962075	0.0347324153531729	0.00970904292855081	0	0.00647452920538887	0.0113167655111234	0.0113350913336432	0.00968544269371517	0.0314172238187139	0.0296646612664825	0.0313653431782276	0.0365611324144813	0.0347841599170297	0.0314172238187139	0.0347841599170297	0.0331246927706003	0.0229191963959748	0.026452449140946	0.0279697443892268	0.026321866742711	0.0246760598948638	0.0281085193296466	0.0296646612664825	0.0262805535934131	0.0212180791592132	0.082385371794202	0.0812299498297258	0.0797847932304492	0.0792339548582898	0.0773717553127985	0.0736680346738676	0.0755164656145307	0.0809806707922818	0.0791149969858527	0.0808626251135882	0.0791149969858527	0.0808626251135882	0.0827317861688918
AR._San_Martin	0.0559984355101202	0.0435232488085806	0.0469668604028908	0.0314751318578339	0.0349056770478066	0.0349056770478066	0.0298120984904538	0.0298120984904538	0.0315215018648465	0.0315215018648465	0.0332367694132412	0.0315215018648465	0.0348575206327607	0.00810585202279698	0.00647452920538887	0	0.00484654352106828	0.00484654352106828	0.00646926273171976	0.0280679636479688	0.0263730467707131	0.0280679636479688	0.0315215018648465	0.0297686455597139	0.0280679636479688	0.0297686455597139	0.0281085193296466	0.0230003527009473	0.0264107248290775	0.0280679636479688	0.0230323335976376	0.0213516597462852	0.0246838559748994	0.0263730467707131	0.0230003527009473	0.0212973675231638	0.0784710830740943	0.077773704018053	0.0796641571545915	0.0795261521771128	0.0776569911218093	0.0739395018780502	0.075794791576318	0.0812830324397126	0.0794103710746316	0.0811681942051371	0.0794103710746316	0.0811681942051371	0.0830443690144124
AR._Rosario_Vera_Penaloza_1	0.0610066050394308	0.0502403260331151	0.0467960570846429	0.0298596173508112	0.0330718294763476	0.0330718294763476	0.0347324153531729	0.0347324153531729	0.0364476829015675	0.0381688549970539	0.0381688549970539	0.0364476829015675	0.0330230119787801	0.0113167655111234	0.0113167655111234	0.00484654352106828	0	0	0.0113035713201196	0.0296313646643604	0.0279697443892268	0.0262805535934131	0.0381688549970539	0.0330718294763476	0.0297136446579067	0.0330718294763476	0.0347324153531729	0.024597050319461	0.0281085193296466	0.029582653209599	0.0279295893252836	0.0262863714205781	0.0230683414678766	0.024597050319461	0.0278934624137853	0.0261807018610159	0.0730642144473167	0.0828533321573628	0.0815438586165443	0.084607960978167	0.0827317861688918	0.079000425568097	0.0808626251135882	0.0828533321573628	0.0809806707922818	0.0862473111147068	0.0844873249023093	0.079000425568097	0.0808626251135882
AR._Rosario_Vera_Penaloza_2	0.061110289740601	0.0485641050757949	0.0451231374243439	0.0298596173508112	0.0331266271931066	0.0331266271931066	0.0347899777441946	0.0347899777441946	0.0365081924934851	0.0382323321329432	0.0382323321329432	0.0365081924934851	0.0330776473035126	0.0113350913336432	0.0113350913336432	0.00484654352106828	0	0	0.0113218541708547	0.0296313646643604	0.0280158501573376	0.0263238011652173	0.0365081924934851	0.0314172238187139	0.0297136446579067	0.0314172238187139	0.0330776473035126	0.0246374589258977	0.0281085193296466	0.0296313646643604	0.0279755622163917	0.0262863714205781	0.0230683414678766	0.0246374589258977	0.0279393156722401	0.0262236193661456	0.0730642144473167	0.0829969104357148	0.0815438586165443	0.0847546386767216	0.0828749372147688	0.0791366020432587	0.0810022758496877	0.0829969104357148	0.0811207356264396	0.0863966807047459	0.0846335774922934	0.0791366020432587	0.0810022758496877
AR._Rosario_Vera_Penaloza_3	0.059208041949006	0.0451134110773875	0.0485504448494826	0.0348575206327607	0.0398394231261504	0.0398394231261504	0.0347324153531729	0.0347324153531729	0.0364476829015675	0.0381688549970539	0.0381688549970539	0.0347324153531729	0.0347324153531729	0.012953428183608	0.00968544269371517	0.00646926273171976	0.0113035713201196	0.0113218541708547	0	0.0280158501573376	0.029582653209599	0.0312775700868547	0.0364476829015675	0.0346847382967198	0.0313291591649294	0.0346847382967198	0.0330230119787801	0.0262099591398331	0.0297686455597139	0.0312775700868547	0.0262432470859639	0.024602868146626	0.028031476048597	0.029582653209599	0.0262099591398331	0.0245056584183749	0.0821371274024109	0.0809806707922818	0.0833073847647274	0.0827317861688918	0.0808626251135882	0.0771451358698292	0.079000425568097	0.0844873249023093	0.0826146635372282	0.0808626251135882	0.0791149969858527	0.0808626251135882	0.0827317861688918
AR._Hickman_3	0.0630161663429836	0.041762420447437	0.0416985505207656	0.0400960350750869	0.0416985505207656	0.0416985505207656	0.0400232882592745	0.0400232882592745	0.041762420447437	0.0435076229173212	0.0435076229173212	0.0400232882592745	0.0365630668369876	0.0314172238187139	0.0314172238187139	0.0280679636479688	0.0296313646643604	0.0296313646643604	0.0280158501573376	0	0.00483093457714277	0.00321802995270141	0.0365630668369876	0.0347899777441946	0.0330776473035126	0.0347899777441946	0.0331266271931066	0.0279755622163917	0.0281085193296466	0.0229250142231398	0.0280158501573376	0.0263238011652173	0.0263730467707131	0.024602868146626	0.024602868146626	0.036457409248524	0.0860757924058587	0.0888051908431485	0.0891341372050522	0.0886680487376821	0.0867705132534063	0.0829969104357148	0.0848801518334533	0.0904365180018791	0.0885353750270098	0.0867705132534063	0.0850101062098107	0.0829969104357148	0.0848801518334533
AR._Hickman_1	0.0611005633936445	0.0450478035552782	0.0451134110773875	0.0350143021802417	0.0400213538367682	0.0400213538367682	0.0382265143057782	0.0382265143057782	0.0399566198382261	0.0416927326936006	0.0416927326936006	0.0382265143057782	0.0382265143057782	0.0296646612664825	0.0296646612664825	0.0263730467707131	0.0279697443892268	0.0280158501573376	0.029582653209599	0.00483093457714277	0	0.00160513781512411	0.0365023746663202	0.0314152893962075	0.0280601675679332	0.0314152893962075	0.0330718294763476	0.0229548506520389	0.0264107248290775	0.0245625732346115	0.0262805535934131	0.0246374589258977	0.0213848381939245	0.0229548506520389	0.0228875297919705	0.0346847382967198	0.0844283399860948	0.0867528935405601	0.0872257379417018	0.0866198283111354	0.0847330336193156	0.0809806707922818	0.0828533321573628	0.084862532120607	0.0829792907228686	0.0882538210560818	0.0864912023759054	0.0847330336193156	0.0866198283111354
AR._Hickman_2	0.0629088836287388	0.0467960570846429	0.0433682086075032	0.0367444077126896	0.0382882498485251	0.0382882498485251	0.0399566198382261	0.0399566198382261	0.0416927326936006	0.0434348947349061	0.0434348947349061	0.0399566198382261	0.0365023746663202	0.0313653431782276	0.0313653431782276	0.0280679636479688	0.0262805535934131	0.0263238011652173	0.0312775700868547	0.00321802995270141	0.00160513781512411	0	0.0382265143057782	0.0331246927706003	0.0297608494796784	0.0331246927706003	0.0347841599170297	0.0246355245033914	0.0281085193296466	0.0228875297919705	0.0279697443892268	0.0263238011652173	0.0230683414678766	0.0212798072093979	0.0245625732346115	0.0363970687374019	0.082516291766893	0.0886504290248359	0.0891341372050522	0.088513769969604	0.0866198283111354	0.0828533321573628	0.0847330336193156	0.0867528935405601	0.084862532120607	0.0901477627145503	0.0883815637958584	0.0828533321573628	0.0847330336193156
AR._Reserva	0.0611987523311085	0.031319432817973	0.0346847382967198	0.0298120984904538	0.0365023746663202	0.0365023746663202	0.0314152893962075	0.0314152893962075	0.0331246927706003	0.0348399603189949	0.0348399603189949	0.0314152893962075	0.0347324153531729	0.0331246927706003	0.0365611324144813	0.0315215018648465	0.0381688549970539	0.0365081924934851	0.0364476829015675	0.0365630668369876	0.0365023746663202	0.0382265143057782	0	0.00806661918901691	0.00645363684046029	0.00482511674997778	0.00645170241795392	0.0330718294763476	0.0281531310526912	0.0313653431782276	0.0297117102354004	0.0263652506906774	0.0264107248290775	0.0262805535934131	0.0262805535934131	0.0347324153531729	0.0748237910070915	0.0756328764581495	0.0797847932304492	0.0811031159135933	0.0792339548582898	0.0755164656145307	0.0773717553127985	0.0828533321573628	0.0809806707922818	0.0827317861688918	0.0809806707922818	0.0827317861688918	0.084607960978167
AR._Loreto_1	0.0629088836287388	0.0329782519985998	0.0330230119787801	0.0247575322636903	0.0314152893962075	0.0314152893962075	0.0296646612664825	0.0296646612664825	0.0313653431782276	0.0330718294763476	0.0330718294763476	0.0296646612664825	0.0296646612664825	0.0313653431782276	0.0347841599170297	0.0297686455597139	0.0330718294763476	0.0314172238187139	0.0346847382967198	0.0347899777441946	0.0314152893962075	0.0331246927706003	0.00806661918901691	0	0.00160771842698718	0.0032154451651452	0.00482511674997778	0.0280139157348313	0.0230323335976376	0.0296216383174039	0.0279697443892268	0.0246374589258977	0.0213848381939245	0.0212798072093979	0.0245625732346115	0.0329782519985998	0.0768236306543304	0.0811031159135933	0.0815438586165443	0.0866198283111354	0.0847330336193156	0.0809806707922818	0.0828533321573628	0.084862532120607	0.0829792907228686	0.0882538210560818	0.0864912023759054	0.0847330336193156	0.0866198283111354
AR._Avellaneda_3	0.0593995140462236	0.0313291591649294	0.0313711610053926	0.0230683414678766	0.0280601675679332	0.0280601675679332	0.0263238011652173	0.0263238011652173	0.0280158501573376	0.0297136446579067	0.0297136446579067	0.0263238011652173	0.0263238011652173	0.0280158501573376	0.0314172238187139	0.0280679636479688	0.0297136446579067	0.0297136446579067	0.0313291591649294	0.0330776473035126	0.0280601675679332	0.0297608494796784	0.00645363684046029	0.00160771842698718	0	0.00160771842698718	0.00321737958765155	0.0246760598948638	0.0247186758369572	0.0262863714205781	0.0246374589258977	0.0229567850745453	0.0197069842704383	0.0179757921261228	0.0212527718617161	0.0296313646643604	0.074940389256592	0.0775052748845281	0.083430653308364	0.0829969104357148	0.0811207356264396	0.0773893750256448	0.079251574571136	0.0812436100560381	0.0793709486909571	0.0846335774922934	0.0828749372147688	0.0811207356264396	0.0829969104357148
AR._Loreto_2	0.0629088836287388	0.029582653209599	0.0296216383174039	0.0247575322636903	0.0314152893962075	0.0314152893962075	0.0296646612664825	0.0296646612664825	0.0313653431782276	0.0330718294763476	0.0330718294763476	0.0296646612664825	0.0296646612664825	0.0313653431782276	0.0347841599170297	0.0297686455597139	0.0330718294763476	0.0314172238187139	0.0346847382967198	0.0347899777441946	0.0314152893962075	0.0331246927706003	0.00482511674997778	0.0032154451651452	0.00160771842698718	0	0.00482511674997778	0.0280139157348313	0.0264107248290775	0.0296216383174039	0.0279697443892268	0.0246374589258977	0.0213848381939245	0.0212798072093979	0.0245625732346115	0.0329782519985998	0.0730642144473167	0.0773717553127985	0.0815438586165443	0.0828533321573628	0.0809806707922818	0.0772562587857865	0.0791149969858527	0.0811031159135933	0.0792339548582898	0.0844873249023093	0.0827317861688918	0.0809806707922818	0.0828533321573628
AR._Aguirre	0.0611987523311085	0.031319432817973	0.0346847382967198	0.0264107248290775	0.0330718294763476	0.0330718294763476	0.0280139157348313	0.0280139157348313	0.0297117102354004	0.0314152893962075	0.0314152893962075	0.0280139157348313	0.031319432817973	0.0297117102354004	0.0331246927706003	0.0281085193296466	0.0347324153531729	0.0330776473035126	0.0330230119787801	0.0331266271931066	0.0330718294763476	0.0347841599170297	0.00645170241795392	0.00482511674997778	0.00321737958765155	0.00482511674997778	0	0.0296646612664825	0.0247575322636903	0.0279697443892268	0.026321866742711	0.0229925566209117	0.0230323335976376	0.0229191963959748	0.0229191963959748	0.031319432817973	0.0785902871608641	0.0793572884646448	0.0835583960481407	0.084862532120607	0.0829792907228686	0.0792339548582898	0.0811031159135933	0.0866198283111354	0.0847330336193156	0.0864912023759054	0.0847330336193156	0.0864912023759054	0.0883815637958584
AR._Rivadavia_1	0.052155781018257	0.0381152834866925	0.0381688549970539	0.0350143021802417	0.0400213538367682	0.0400213538367682	0.0382265143057782	0.0382265143057782	0.0399566198382261	0.0416927326936006	0.0416927326936006	0.0382265143057782	0.0382265143057782	0.0262805535934131	0.0229191963959748	0.0230003527009473	0.024597050319461	0.0246374589258977	0.0262099591398331	0.0279755622163917	0.0229548506520389	0.0246355245033914	0.0330718294763476	0.0280139157348313	0.0246760598948638	0.0280139157348313	0.0296646612664825	0	0.0230323335976376	0.0245625732346115	0.0162635240768551	0.0179483959528096	0.0180347419090147	0.0196103565766406	0.0195541841128759	0.024532105216347	0.0787139920742834	0.0811031159135933	0.0796641571545915	0.0791149969858527	0.0772562587857865	0.0735593842733174	0.0754044048170443	0.0773717553127985	0.0755164656145307	0.0807489897307992	0.079000425568097	0.0772562587857865	0.0791149969858527
PY._Casuarina	0.0578896499053182	0.0366298166872645	0.0400389141505339	0.0281085193296466	0.0315215018648465	0.0315215018648465	0.026452449140946	0.026452449140946	0.0281531310526912	0.0298596173508112	0.0298596173508112	0.0281531310526912	0.0314751318578339	0.0247575322636903	0.026452449140946	0.0264107248290775	0.0281085193296466	0.0281085193296466	0.0297686455597139	0.0281085193296466	0.0264107248290775	0.0281085193296466	0.0281531310526912	0.0230323335976376	0.0247186758369572	0.0264107248290775	0.0247575322636903	0.0230323335976376	0	0.00810585202279698	0.0163680736991356	0.0114011454369902	0.0113845522958765	0.0130320002443028	0.00974251469528159	0.0314751318578339	0.0785902871608641	0.0778948250183822	0.0760394573658704	0.0796463653831339	0.077773704018053	0.0740492920115577	0.0759080302116239	0.081402326986388	0.0795261521771128	0.0812830324397126	0.0795261521771128	0.0812830324397126	0.0831627339016654
PY._Sandhort	0.0592987596419952	0.0433056415139728	0.0432472050457451	0.0297686455597139	0.031319432817973	0.031319432817973	0.0296646612664825	0.0296646612664825	0.0313653431782276	0.0330718294763476	0.0330718294763476	0.0296646612664825	0.029582653209599	0.0279697443892268	0.0279697443892268	0.0280679636479688	0.029582653209599	0.0296313646643604	0.0312775700868547	0.0229250142231398	0.0245625732346115	0.0228875297919705	0.0313653431782276	0.0296216383174039	0.0262863714205781	0.0296216383174039	0.0279697443892268	0.0245625732346115	0.00810585202279698	0	0.0179191547286831	0.0129896776241367	0.013016659944013	0.0113167655111234	0.0113167655111234	0.0329782519985998	0.0747116668670806	0.0773717553127985	0.0796641571545915	0.0791149969858527	0.0772562587857865	0.0735593842733174	0.0754044048170443	0.0808626251135882	0.079000425568097	0.0807489897307992	0.079000425568097	0.0770383975619908	0.0788902515307329
AR._Balbuena	0.0486981012283998	0.0347324153531729	0.0381152834866925	0.0247186758369572	0.0296646612664825	0.0296646612664825	0.0246355245033914	0.0246355245033914	0.026321866742711	0.0280139157348313	0.0246355245033914	0.0246355245033914	0.0279295893252836	0.026321866742711	0.026321866742711	0.0230323335976376	0.0279295893252836	0.0279755622163917	0.0262432470859639	0.0280158501573376	0.0262805535934131	0.0279697443892268	0.0297117102354004	0.0279697443892268	0.0246374589258977	0.0279697443892268	0.026321866742711	0.0162635240768551	0.0163680736991356	0.0179191547286831	0	0.00809079142562087	0.0146848943115526	0.0162635240768551	0.0129686192373274	0.0212180791592132	0.0748237910070915	0.070097764581026	0.0760394573658704	0.0755164656145307	0.0736680346738676	0.0699915475212382	0.0718264119657194	0.0772562587857865	0.0754044048170443	0.0771451358698292	0.0754044048170443	0.0771451358698292	0.079000425568097
PY._Yotoisha	0.0505499928581907	0.0347899777441946	0.0381785813440104	0.0264107248290775	0.0314172238187139	0.0314172238187139	0.0263652506906774	0.0263652506906774	0.0280601675679332	0.0297608494796784	0.0297608494796784	0.0263652506906774	0.0296704790936474	0.0246760598948638	0.0246760598948638	0.0213516597462852	0.0262863714205781	0.0262863714205781	0.024602868146626	0.0263238011652173	0.0246374589258977	0.0263238011652173	0.0263652506906774	0.0246374589258977	0.0229567850745453	0.0246374589258977	0.0229925566209117	0.0179483959528096	0.0114011454369902	0.0129896776241367	0.00809079142562087	0	0.00974251469528159	0.0113476400235417	0.00807965453364895	0.0229250142231398	0.0767034924690444	0.0757633530333507	0.077908618421174	0.0775052748845281	0.0756465366844618	0.0719496621719926	0.0737946827157196	0.079251574571136	0.0773893750256448	0.0791366020432587	0.0773893750256448	0.0791366020432587	0.0810022758496877
PY._Caacupe	0.0559984355101202	0.0383058101622909	0.0383599222197124	0.026452449140946	0.0298596173508112	0.0298596173508112	0.0281085193296466	0.0281085193296466	0.0298120984904538	0.0315215018648465	0.0315215018648465	0.0298120984904538	0.0298120984904538	0.0264107248290775	0.0281085193296466	0.0246838559748994	0.0230683414678766	0.0230683414678766	0.028031476048597	0.0263730467707131	0.0213848381939245	0.0230683414678766	0.0264107248290775	0.0213848381939245	0.0197069842704383	0.0213848381939245	0.0230323335976376	0.0180347419090147	0.0113845522958765	0.013016659944013	0.0146848943115526	0.00974251469528159	0	0.00485440706348047	0.00484654352106828	0.0297292705491662	0.074940389256592	0.077773704018053	0.0815438586165443	0.0832855683841264	0.081402326986388	0.0776569911218093	0.0795261521771128	0.0815260668450868	0.0796463653831339	0.0849276104121507	0.0831627339016654	0.081402326986388	0.0832855683841264
PY._Tiberia	0.0575034255766309	0.0381152834866925	0.0347324153531729	0.0247575322636903	0.026321866742711	0.026321866742711	0.0279697443892268	0.0279697443892268	0.0296646612664825	0.0313653431782276	0.0313653431782276	0.0279697443892268	0.024597050319461	0.0262805535934131	0.0296646612664825	0.0263730467707131	0.024597050319461	0.0246374589258977	0.029582653209599	0.024602868146626	0.0229548506520389	0.0212798072093979	0.0262805535934131	0.0212798072093979	0.0179757921261228	0.0212798072093979	0.0229191963959748	0.0196103565766406	0.0130320002443028	0.0113167655111234	0.0162635240768551	0.0113476400235417	0.00485440706348047	0	0.00643867803844102	0.0278934624137853	0.0730642144473167	0.0792339548582898	0.0815438586165443	0.0809806707922818	0.0791149969858527	0.0754044048170443	0.0772562587857865	0.0792339548582898	0.0773717553127985	0.0826146635372282	0.0808626251135882	0.0754044048170443	0.0772562587857865
PY._Canausa	0.0539319818204409	0.0381152834866925	0.041514101057502	0.0280679636479688	0.0330230119787801	0.0330230119787801	0.0279697443892268	0.0279697443892268	0.0296646612664825	0.0313653431782276	0.0313653431782276	0.0279697443892268	0.0312775700868547	0.0262805535934131	0.0262805535934131	0.0230003527009473	0.0278934624137853	0.0279393156722401	0.0262099591398331	0.024602868146626	0.0228875297919705	0.0245625732346115	0.0262805535934131	0.0245625732346115	0.0212527718617161	0.0245625732346115	0.0229191963959748	0.0195541841128759	0.00974251469528159	0.0113167655111234	0.0129686192373274	0.00807965453364895	0.00484654352106828	0.00643867803844102	0	0.0278934624137853	0.0803614444940473	0.0792339548582898	0.0815438586165443	0.0809806707922818	0.0791149969858527	0.0754044048170443	0.0772562587857865	0.0827317861688918	0.0808626251135882	0.0826146635372282	0.0808626251135882	0.0826146635372282	0.0844873249023093
AR._Stgo_del_Estero_1	0.0538508478428029	0.0363505439795772	0.0397386658143295	0.0331422530843661	0.0381152834866925	0.0381152834866925	0.0330230119787801	0.0330230119787801	0.0347324153531729	0.0364476829015675	0.0364476829015675	0.0330230119787801	0.0363505439795772	0.0245625732346115	0.0212180791592132	0.0212973675231638	0.0261807018610159	0.0262236193661456	0.0245056584183749	0.036457409248524	0.0346847382967198	0.0363970687374019	0.0347324153531729	0.0329782519985998	0.0296313646643604	0.0329782519985998	0.031319432817973	0.024532105216347	0.0314751318578339	0.0329782519985998	0.0212180791592132	0.0229250142231398	0.0297292705491662	0.0278934624137853	0.0278934624137853	0	0.0802431857439424	0.0791149969858527	0.0776788075024101	0.0771451358698292	0.0752967049291661	0.0716202177765368	0.0734550822210179	0.0788902515307329	0.0770383975619908	0.0752967049291661	0.0770383975619908	0.0787844860063689	0.0806397757046367
PY._San_Pablo_1	0.0674775641482541	0.0821371274024109	0.0784710830740943	0.0674775641482541	0.0674775641482541	0.0674775641482541	0.0692267176355152	0.0692267176355152	0.0710854558355815	0.0729511296420105	0.0729511296420105	0.0710854558355815	0.067374863666773	0.0767034924690444	0.082385371794202	0.0784710830740943	0.0730642144473167	0.0730642144473167	0.0821371274024109	0.0860757924058587	0.0844283399860948	0.082516291766893	0.0748237910070915	0.0768236306543304	0.074940389256592	0.0730642144473167	0.0785902871608641	0.0787139920742834	0.0785902871608641	0.0747116668670806	0.0748237910070915	0.0767034924690444	0.074940389256592	0.0730642144473167	0.0803614444940473	0.0802431857439424	0	0.00818547383617837	0.0215701883686351	0.0232293692361963	0.0215344523589404	0.0215344523589404	0.0198452615631268	0.021564198420953	0.0198721494288327	0.0248714112642205	0.0232008654775316	0.0181617582891747	0.0198452615631268
PY._San_Pablo_2	0.0647237676540281	0.0828533321573628	0.0864912023759054	0.0666826762550657	0.0718264119657194	0.0718264119657194	0.0664414411578827	0.0664414411578827	0.0682662607016574	0.070097764581026	0.070097764581026	0.0664414411578827	0.0698896430292945	0.0774916146582157	0.0812299498297258	0.077773704018053	0.0828533321573628	0.0829969104357148	0.0809806707922818	0.0888051908431485	0.0867528935405601	0.0886504290248359	0.0756328764581495	0.0811031159135933	0.0775052748845281	0.0773717553127985	0.0793572884646448	0.0811031159135933	0.0778948250183822	0.0773717553127985	0.070097764581026	0.0757633530333507	0.077773704018053	0.0792339548582898	0.0792339548582898	0.0791149969858527	0.00818547383617837	0	0.0197089374686292	0.0179191547286831	0.0162635240768551	0.0195802858246721	0.0179191547286831	0.0195541841128759	0.017895807799879	0.0195320635490554	0.017895807799879	0.0228598628549233	0.024532105216347
AR._El_Colchon_3	0.0614234719161101	0.0795479685577138	0.0831886013910549	0.0722152298142729	0.0759258219830813	0.0759258219830813	0.0704735371814484	0.0704735371814484	0.0723219681221114	0.0741772578203791	0.0741772578203791	0.0723219681221114	0.0758166079569189	0.0741772578203791	0.0797847932304492	0.0796641571545915	0.0815438586165443	0.0815438586165443	0.0833073847647274	0.0891341372050522	0.0872257379417018	0.0891341372050522	0.0797847932304492	0.0815438586165443	0.083430653308364	0.0815438586165443	0.0835583960481407	0.0796641571545915	0.0760394573658704	0.0796641571545915	0.0760394573658704	0.077908618421174	0.0815438586165443	0.0815438586165443	0.0815438586165443	0.0776788075024101	0.0215701883686351	0.0197089374686292	0	0.0064935977634056	0.00486227494599737	0.00486227494599737	0.00323625725280874	0.00811901457913259	0.00648502619682449	0.00811172638980989	0.00648502619682449	0.00811172638980989	0.00648040357240173
AR._La_Esperanza_2	0.0610066050394308	0.0808626251135882	0.0844873249023093	0.0720910709373871	0.0772562587857865	0.0772562587857865	0.0718264119657194	0.0718264119657194	0.0736680346738676	0.0755164656145307	0.0755164656145307	0.0718264119657194	0.0752967049291661	0.0792339548582898	0.0792339548582898	0.0795261521771128	0.084607960978167	0.0847546386767216	0.0827317861688918	0.0886680487376821	0.0866198283111354	0.088513769969604	0.0811031159135933	0.0866198283111354	0.0829969104357148	0.0828533321573628	0.084862532120607	0.0791149969858527	0.0796463653831339	0.0791149969858527	0.0755164656145307	0.0775052748845281	0.0832855683841264	0.0809806707922818	0.0809806707922818	0.0771451358698292	0.0232293692361963	0.0179191547286831	0.0064935977634056	0	0.00160513781512411	0.00483095545586843	0.0032154451651452	0.0016044936985493	0.00321221212553647	0.00482316774771779	0.00321221212553647	0.00805942500052651	0.00968544269371517
AR._Colonia_Aborigen_1	0.059208041949006	0.079000425568097	0.0826146635372282	0.0702494482292389	0.0754044048170443	0.0754044048170443	0.0699915475212382	0.0699915475212382	0.0718264119657194	0.0736680346738676	0.0736680346738676	0.0699915475212382	0.0734550822210179	0.0773717553127985	0.0773717553127985	0.0776569911218093	0.0827317861688918	0.0828749372147688	0.0808626251135882	0.0867705132534063	0.0847330336193156	0.0866198283111354	0.0792339548582898	0.0847330336193156	0.0811207356264396	0.0809806707922818	0.0829792907228686	0.0772562587857865	0.077773704018053	0.0772562587857865	0.0736680346738676	0.0756465366844618	0.081402326986388	0.0791149969858527	0.0791149969858527	0.0752967049291661	0.0215344523589404	0.0162635240768551	0.00486227494599737	0.00160513781512411	0	0.0032154451651452	0.00160513781512411	0.00321221212553647	0.0016044936985493	0.00321286039769669	0.0016044936985493	0.00643867803844102	0.00805942500052651
PY._Chircal	0.0556302091512999	0.0752967049291661	0.0788902515307329	0.0665864281832025	0.0717211469086631	0.0717211469086631	0.0663418962804325	0.0663418962804325	0.0681633919196831	0.0699915475212382	0.0699915475212382	0.0663418962804325	0.0697920621749815	0.0736680346738676	0.0736680346738676	0.0739395018780502	0.079000425568097	0.0791366020432587	0.0771451358698292	0.0829969104357148	0.0809806707922818	0.0828533321573628	0.0755164656145307	0.0809806707922818	0.0773893750256448	0.0772562587857865	0.0792339548582898	0.0735593842733174	0.0740492920115577	0.0735593842733174	0.0699915475212382	0.0719496621719926	0.0776569911218093	0.0754044048170443	0.0754044048170443	0.0716202177765368	0.0215344523589404	0.0195802858246721	0.00486227494599737	0.00483095545586843	0.0032154451651452	0	0.00160513781512411	0.00644324113958196	0.00482511674997778	0.00643867803844102	0.00482511674997778	0.00643867803844102	0.00805942500052651
AR._La_Esperanza_3	0.0574159253350985	0.0771451358698292	0.0807489897307992	0.0684145837847577	0.0735593842733174	0.0735593842733174	0.0681633919196831	0.0681633919196831	0.0699915475212382	0.0718264119657194	0.0718264119657194	0.0681633919196831	0.0716202177765368	0.0755164656145307	0.0755164656145307	0.075794791576318	0.0808626251135882	0.0810022758496877	0.079000425568097	0.0848801518334533	0.0828533321573628	0.0847330336193156	0.0773717553127985	0.0828533321573628	0.079251574571136	0.0791149969858527	0.0811031159135933	0.0754044048170443	0.0759080302116239	0.0754044048170443	0.0718264119657194	0.0737946827157196	0.0795261521771128	0.0772562587857865	0.0772562587857865	0.0734550822210179	0.0198452615631268	0.0179191547286831	0.00323625725280874	0.0032154451651452	0.00160513781512411	0.00160513781512411	0	0.00482511674997778	0.00321221212553647	0.00482316774771779	0.00321221212553647	0.00482316774771779	0.00643867803844102
AR._La_Matanza_1	0.0627186920200489	0.0826146635372282	0.0827317861688918	0.0703524174990885	0.0755164656145307	0.0755164656145307	0.0735593842733174	0.0735593842733174	0.0754044048170443	0.0772562587857865	0.0772562587857865	0.0735593842733174	0.0735593842733174	0.0809806707922818	0.0809806707922818	0.0812830324397126	0.0828533321573628	0.0829969104357148	0.0844873249023093	0.0904365180018791	0.084862532120607	0.0867528935405601	0.0828533321573628	0.084862532120607	0.0812436100560381	0.0811031159135933	0.0866198283111354	0.0773717553127985	0.081402326986388	0.0808626251135882	0.0772562587857865	0.079251574571136	0.0815260668450868	0.0792339548582898	0.0827317861688918	0.0788902515307329	0.021564198420953	0.0195541841128759	0.00811901457913259	0.0016044936985493	0.00321221212553647	0.00644324113958196	0.00482511674997778	0	0.00160513781512411	0.00643802557034998	0.00482316774771779	0.00644324113958196	0.00806661918901691
AR._Maipu_4	0.0609168882683996	0.0807489897307992	0.0808626251135882	0.0685141801344342	0.0736680346738676	0.0736680346738676	0.0717211469086631	0.0717211469086631	0.0735593842733174	0.0754044048170443	0.0754044048170443	0.0717211469086631	0.0717211469086631	0.0791149969858527	0.0791149969858527	0.0794103710746316	0.0809806707922818	0.0811207356264396	0.0826146635372282	0.0885353750270098	0.0829792907228686	0.084862532120607	0.0809806707922818	0.0829792907228686	0.0793709486909571	0.0792339548582898	0.0847330336193156	0.0755164656145307	0.0795261521771128	0.079000425568097	0.0754044048170443	0.0773893750256448	0.0796463653831339	0.0773717553127985	0.0808626251135882	0.0770383975619908	0.0198721494288327	0.017895807799879	0.00648502619682449	0.00321221212553647	0.0016044936985493	0.00482511674997778	0.00321221212553647	0.00160513781512411	0	0.00482512094590865	0.00321286039769669	0.00482511674997778	0.00644324113958196
AR._Stgo_del_Estero_4	0.0626299873670678	0.079000425568097	0.0826146635372282	0.0737331129654114	0.0788902515307329	0.0788902515307329	0.0734550822210179	0.0734550822210179	0.0752967049291661	0.0771451358698292	0.0771451358698292	0.0734550822210179	0.0734550822210179	0.0808626251135882	0.0808626251135882	0.0811681942051371	0.0862473111147068	0.0863966807047459	0.0808626251135882	0.0867705132534063	0.0882538210560818	0.0901477627145503	0.0827317861688918	0.0882538210560818	0.0846335774922934	0.0844873249023093	0.0864912023759054	0.0807489897307992	0.0812830324397126	0.0807489897307992	0.0771451358698292	0.0791366020432587	0.0849276104121507	0.0826146635372282	0.0826146635372282	0.0752967049291661	0.0248714112642205	0.0195320635490554	0.00811172638980989	0.00482316774771779	0.00321286039769669	0.00643867803844102	0.00482316774771779	0.00643802557034998	0.00482512094590865	0	0.0016044936985493	0.00643867803844102	0.00805942500052651
AR._El_Colchon_1	0.0609168882683996	0.0772562587857865	0.0808626251135882	0.0719890845556671	0.0771451358698292	0.0771451358698292	0.0717211469086631	0.0717211469086631	0.0735593842733174	0.0754044048170443	0.0754044048170443	0.0717211469086631	0.0717211469086631	0.0791149969858527	0.0791149969858527	0.0794103710746316	0.0844873249023093	0.0846335774922934	0.0791149969858527	0.0850101062098107	0.0864912023759054	0.0883815637958584	0.0809806707922818	0.0864912023759054	0.0828749372147688	0.0827317861688918	0.0847330336193156	0.079000425568097	0.0795261521771128	0.079000425568097	0.0754044048170443	0.0773893750256448	0.0831627339016654	0.0808626251135882	0.0808626251135882	0.0770383975619908	0.0232008654775316	0.017895807799879	0.00648502619682449	0.00321221212553647	0.0016044936985493	0.00482511674997778	0.00321221212553647	0.00482316774771779	0.00321286039769669	0.0016044936985493	0	0.00482511674997778	0.00644324113958196
AR._El_Colchon_2	0.0626299873670678	0.079000425568097	0.0754044048170443	0.0702494482292389	0.0717211469086631	0.0717211469086631	0.0734550822210179	0.0734550822210179	0.0752967049291661	0.0771451358698292	0.0771451358698292	0.0734550822210179	0.0663418962804325	0.0808626251135882	0.0808626251135882	0.0811681942051371	0.079000425568097	0.0791366020432587	0.0808626251135882	0.0829969104357148	0.0847330336193156	0.0828533321573628	0.0827317861688918	0.0847330336193156	0.0811207356264396	0.0809806707922818	0.0864912023759054	0.0772562587857865	0.0812830324397126	0.0770383975619908	0.0771451358698292	0.0791366020432587	0.081402326986388	0.0754044048170443	0.0826146635372282	0.0787844860063689	0.0181617582891747	0.0228598628549233	0.00811172638980989	0.00805942500052651	0.00643867803844102	0.00643867803844102	0.00482316774771779	0.00644324113958196	0.00482511674997778	0.00643867803844102	0.00482511674997778	0	0.00160513781512411
AR._La_Matanza_2	0.0644350434791176	0.0808626251135882	0.0772562587857865	0.0720910709373871	0.0735593842733174	0.0735593842733174	0.0752967049291661	0.0752967049291661	0.0771451358698292	0.079000425568097	0.079000425568097	0.0752967049291661	0.0681633919196831	0.079000425568097	0.0827317861688918	0.0830443690144124	0.0808626251135882	0.0810022758496877	0.0827317861688918	0.0848801518334533	0.0866198283111354	0.0847330336193156	0.084607960978167	0.0866198283111354	0.0829969104357148	0.0828533321573628	0.0883815637958584	0.0791149969858527	0.0831627339016654	0.0788902515307329	0.079000425568097	0.0810022758496877	0.0832855683841264	0.0772562587857865	0.0844873249023093	0.0806397757046367	0.0198452615631268	0.024532105216347	0.00648040357240173	0.00968544269371517	0.00805942500052651	0.00805942500052651	0.00643867803844102	0.00806661918901691	0.00644324113958196	0.00805942500052651	0.00644324113958196	0.00160513781512411	0
AR._9_de_Julio	0.0663418962804325	0.0863670263642621	0.0900209139323982	0.0756859590681362	0.0827317861688918	0.0827317861688918	0.0772562587857865	0.0772562587857865	0.0791149969858527	0.0809806707922818	0.0809806707922818	0.0772562587857865	0.0807489897307992	0.0809806707922818	0.0847330336193156	0.0831627339016654	0.0863670263642621	0.0865168188900319	0.0882538210560818	0.0942606284210075	0.0921838634884681	0.0940959117076699	0.0866198283111354	0.0921838634884681	0.0885353750270098	0.0883815637958584	0.0904149129444732	0.084607960978167	0.0832855683841264	0.084607960978167	0.0809806707922818	0.0829969104357148	0.0869434702519536	0.0864912023759054	0.0864912023759054	0.0826146635372282	0.0266022391389078	0.0228875297919705	0.00975836030998169	0.00482511674997778	0.00644324113958196	0.00969528512417012	0.00806661918901691	0.00643867803844102	0.00805942500052651	0.0096795280093891	0.00805942500052651	0.0129421823268504	0.0145815280576996
BR._Montes_Claros_2	0.0900209139323982	0.109168771484481	0.112950892149634	0.103711655230922	0.110978503004126	0.110978503004126	0.105254857174357	0.105254857174357	0.10720798465789	0.109168771484481	0.109168771484481	0.105254857174357	0.105254857174357	0.115097694709873	0.121097766711428	0.121570696531962	0.12476953366552	0.124993396862827	0.123113898475397	0.119482678277401	0.12091918828104	0.122931263430903	0.111137277964151	0.116919166947502	0.113151375271114	0.112950892149634	0.115097694709873	0.114931092757683	0.115714963057217	0.114931092757683	0.10720798465789	0.113314640547195	0.113554492766438	0.116919166947502	0.116919166947502	0.0977960954022872	0.0817989192336541	0.0750944323575577	0.0792261999477154	0.0823937325053097	0.0805349943052435	0.0842594063117388	0.0823937325053097	0.084152146257966	0.0822899467124748	0.0770383975619908	0.0787844860063689	0.0842594063117388	0.0823937325053097
BR._SJosedoPovo_1	0.108309496104542	0.134033422003733	0.137950080510835	0.124442067980759	0.129803260767784	0.129803260767784	0.123932068344973	0.123932068344973	0.125936079043743	0.127948154193606	0.123932068344973	0.127948154193606	0.127948154193606	0.129968358962108	0.131996759309915	0.130502748246931	0.13369168105626	0.133931620236305	0.134033422003733	0.134453586414585	0.135900897314693	0.137950080510835	0.131996759309915	0.135900897314693	0.13614564025112	0.137950080510835	0.138131805605822	0.133860078154869	0.128637178515867	0.133860078154869	0.121936057710205	0.132233820841805	0.126454143130621	0.131827555030784	0.131827555030784	0.108440976783151	0.119874891218951	0.114168938161148	0.112867147765455	0.121936057710205	0.119947983520385	0.123932068344973	0.121936057710205	0.123779091509697	0.12178705700226	0.116284274867001	0.11811373179873	0.123932068344973	0.121936057710205
BR._Varzea_Grande_4	0.104826979732253	0.134211701698974	0.138131805605822	0.120896663824918	0.12626464614827	0.12626464614827	0.12041203724698	0.12041203724698	0.122412039913654	0.124420074741098	0.12041203724698	0.124420074741098	0.128114065152064	0.126436206505068	0.128460500768068	0.126945124679333	0.130138359415064	0.130371931095004	0.134211701698974	0.134637476162887	0.132349913958397	0.13439490658416	0.128460500768068	0.132349913958397	0.132588292966746	0.13439490658416	0.134583026248118	0.130313251264579	0.12509020146974	0.130313251264579	0.118420002739543	0.128691252496285	0.122904698652363	0.128284850916772	0.128284850916772	0.104964964617997	0.116310116429665	0.110674999613848	0.10934577041343	0.118420002739543	0.116435873151733	0.12041203724698	0.118420002739543	0.120252549664869	0.118264475475049	0.116435873151733	0.118264475475049	0.12408989856065	0.122089895893977
BR._Montes_Claros_3	0.104826979732253	0.134211701698974	0.138131805605822	0.120896663824918	0.12626464614827	0.12626464614827	0.12041203724698	0.12041203724698	0.122412039913654	0.124420074741098	0.12041203724698	0.124420074741098	0.128114065152064	0.126436206505068	0.128460500768068	0.126945124679333	0.130138359415064	0.130371931095004	0.134211701698974	0.134637476162887	0.132349913958397	0.13439490658416	0.128460500768068	0.132349913958397	0.132588292966746	0.13439490658416	0.134583026248118	0.130313251264579	0.12509020146974	0.130313251264579	0.118420002739543	0.128691252496285	0.122904698652363	0.128284850916772	0.128284850916772	0.104964964617997	0.116310116429665	0.110674999613848	0.10934577041343	0.118420002739543	0.116435873151733	0.12041203724698	0.118420002739543	0.120252549664869	0.118264475475049	0.116435873151733	0.118264475475049	0.12408989856065	0.122089895893977
BR._Varzea_Grande_3	0.102892741343293	0.132170882539149	0.136078414629496	0.118896661158245	0.124252570998407	0.124252570998407	0.118420002739543	0.118420002739543	0.12041203724698	0.122412039913654	0.118420002739543	0.122412039913654	0.126097933388095	0.124420074741098	0.126436206505068	0.124920830416333	0.128114065152064	0.128343530747197	0.132170882539149	0.132588292966746	0.130313251264579	0.132349913958397	0.126436206505068	0.130313251264579	0.130547473806922	0.132349913958397	0.132533843051977	0.128284850916772	0.123069996701238	0.128284850916772	0.116435873151733	0.126662852148478	0.120896663824918	0.12626464614827	0.12626464614827	0.103026977695651	0.114306105730896	0.10871804995328	0.107384983586839	0.116435873151733	0.114459585993821	0.118420002739543	0.116435873151733	0.118264475475049	0.116284274867001	0.114459585993821	0.116284274867001	0.122089895893977	0.12009786138654
BR._SJosedoPovo_2	0.106631637457545	0.132349913958397	0.136260884895115	0.122744268586258	0.128114065152064	0.128114065152064	0.122248560299638	0.122248560299638	0.124252570998407	0.12626464614827	0.122248560299638	0.12626464614827	0.12626464614827	0.128284850916772	0.130313251264579	0.12880494885243	0.131996759309915	0.132233820841805	0.132349913958397	0.132772907815866	0.134211701698974	0.136260884895115	0.130313251264579	0.134211701698974	0.134453586414585	0.136260884895115	0.136448297560486	0.132170882539149	0.126945124679333	0.132170882539149	0.120252549664869	0.130547473806922	0.124756343736121	0.130138359415064	0.130138359415064	0.106768729745452	0.11816548284955	0.112491079514151	0.111172226019111	0.120252549664869	0.118264475475049	0.122248560299638	0.120252549664869	0.122089895893977	0.12009786138654	0.114612027829301	0.116435873151733	0.122248560299638	0.120252549664869
BR._Uberaba_1	0.104693650535198	0.130313251264579	0.134211701698974	0.120740257887489	0.126097933388095	0.126097933388095	0.120252549664869	0.120252549664869	0.122248560299638	0.124252570998407	0.120252549664869	0.124252570998407	0.124252570998407	0.12626464614827	0.128284850916772	0.126776548504623	0.129968358962108	0.13020129771772	0.130313251264579	0.130727915190103	0.132170882539149	0.134211701698974	0.128284850916772	0.132170882539149	0.132408593788822	0.134211701698974	0.13439490658416	0.130138359415064	0.124920830416333	0.130138359415064	0.118264475475049	0.128514950682837	0.122744268586258	0.128114065152064	0.128114065152064	0.104826979732253	0.116157448022105	0.110530292687561	0.109207586949166	0.118264475475049	0.116284274867001	0.120252549664869	0.118264475475049	0.12009786138654	0.11811373179873	0.112639638683793	0.114459585993821	0.120252549664869	0.118264475475049
BR._Uberaba_2	0.102763146206469	0.128284850916772	0.132170882539149	0.120740257887489	0.12408989856065	0.12408989856065	0.118264475475049	0.118264475475049	0.120252549664869	0.122248560299638	0.118264475475049	0.122248560299638	0.122248560299638	0.128284850916772	0.12626464614827	0.126776548504623	0.131996759309915	0.132233820841805	0.128284850916772	0.128691252496285	0.130138359415064	0.132170882539149	0.12626464614827	0.130138359415064	0.130371931095004	0.132170882539149	0.132349913958397	0.128114065152064	0.124920830416333	0.128114065152064	0.116284274867001	0.126490656419837	0.122744268586258	0.126097933388095	0.126097933388095	0.102892741343293	0.116157448022105	0.108577165204028	0.109207586949166	0.116284274867001	0.114311885721492	0.118264475475049	0.116284274867001	0.11811373179873	0.116137444640818	0.110674999613848	0.112491079514151	0.118264475475049	0.116284274867001
BR._Combinado_2	0.0952297561041792	0.12408989856065	0.127948154193606	0.116904626650808	0.124252570998407	0.124252570998407	0.118420002739543	0.118420002739543	0.12041203724698	0.122412039913654	0.118420002739543	0.118420002739543	0.122089895893977	0.128460500768068	0.126436206505068	0.126945124679333	0.130138359415064	0.130371931095004	0.132170882539149	0.128514950682837	0.12626464614827	0.128284850916772	0.118420002739543	0.12626464614827	0.122466489828423	0.124252570998407	0.124420074741098	0.124252570998407	0.12509020146974	0.124252570998407	0.116435873151733	0.122630572230113	0.122904698652363	0.122248560299638	0.122248560299638	0.103026977695651	0.089063565207552	0.089558617802212	0.0919695044180106	0.0894543757064906	0.0875817143414096	0.0913340771684434	0.0894543757064906	0.0912308648399111	0.0893546900306359	0.0875817143414096	0.0893546900306359	0.0948987305072599	0.0967926721657283
BR._Itaobim_2	0.0915541990207158	0.116284274867001	0.12009786138654	0.107195647543948	0.112491079514151	0.112491079514151	0.106768729745452	0.106768729745452	0.10871804995328	0.110674999613848	0.110674999613848	0.106768729745452	0.110390296990979	0.120576313261938	0.114612027829301	0.117057900217837	0.122248560299638	0.122466489828423	0.120252549664869	0.120626561531343	0.118420002739543	0.12041203724698	0.110674999613848	0.118420002739543	0.114662276098706	0.116435873151733	0.11659222843735	0.116435873151733	0.119215985226199	0.116435873151733	0.10871804995328	0.114815274924048	0.117057900217837	0.114459585993821	0.114459585993821	0.0916710849402362	0.0948107549204196	0.0859150415018622	0.0939835996024944	0.089558617802212	0.0876824429929367	0.0914418591999503	0.089558617802212	0.0913340771684434	0.0894543757064906	0.0876824429929367	0.0894543757064906	0.0950044676576026	0.0969020031418784
AR._Pozo_Yacare	0.0575034255766309	0.0434348947349061	0.0468647263529885	0.0297686455597139	0.0347324153531729	0.0347324153531729	0.0296646612664825	0.0296646612664825	0.0313653431782276	0.0330718294763476	0.0330718294763476	0.0296646612664825	0.0296646612664825	0.00806661918901691	0.00482511674997778	0.00809858750565647	0.0129421823268504	0.0129631545305645	0.00806661918901691	0.0263652506906774	0.0279295893252836	0.0296216383174039	0.0347841599170297	0.0330230119787801	0.0296704790936474	0.0330230119787801	0.0313653431782276	0.0245625732346115	0.0247186758369572	0.0262432470859639	0.024597050319461	0.0229567850745453	0.0263730467707131	0.0279295893252836	0.0245625732346115	0.0262099591398331	0.0803614444940473	0.0792339548582898	0.0815438586165443	0.0809806707922818	0.0791149969858527	0.0754044048170443	0.0772562587857865	0.0827317861688918	0.0808626251135882	0.0791149969858527	0.0773717553127985	0.0791149969858527	0.0809806707922818
AR._Cruz_del_Eje_1	0.0611005633936445	0.0279697443892268	0.031319432817973	0.0263730467707131	0.0330230119787801	0.0330230119787801	0.0279697443892268	0.0279697443892268	0.0296646612664825	0.0313653431782276	0.0313653431782276	0.0279697443892268	0.0279697443892268	0.0296646612664825	0.0330718294763476	0.0280679636479688	0.0346847382967198	0.0330327383257366	0.0296646612664825	0.0297608494796784	0.0330230119787801	0.0347324153531729	0.00644324113958196	0.00482316774771779	0.00321802995270141	0.00482316774771779	0.00321221212553647	0.0296216383174039	0.0247186758369572	0.0279295893252836	0.0262805535934131	0.0229567850745453	0.0230003527009473	0.0228875297919705	0.0228875297919705	0.0312775700868547	0.0784710830740943	0.0792339548582898	0.083430653308364	0.0847330336193156	0.0828533321573628	0.0791149969858527	0.0809806707922818	0.0864912023759054	0.084607960978167	0.0828533321573628	0.0811031159135933	0.0828533321573628	0.0847330336193156
AR._Cruz_del_Eje_2	0.0622644750577166	0.0319456318113141	0.0353762766673145	0.0303203910102435	0.0371245301966792	0.0371245301966792	0.0319456318113141	0.0319456318113141	0.0336847639994765	0.0354299664693607	0.0354299664693607	0.0319456318113141	0.0319456318113141	0.0336847639994765	0.0336847639994765	0.0285872870220004	0.0353268060275007	0.0336441949682407	0.030212527823071	0.0303123109082174	0.033634114626009	0.0353762766673145	0.00987073950484917	0.00820490600926353	0.00656549835804556	0.00820490600926353	0.00655946912460249	0.0301678962381867	0.0251751189580203	0.0284437565987287	0.0267642382935408	0.0233785489764771	0.0234237299440755	0.0267255418494381	0.023306725110636	0.0353268060275007	0.083877368278582	0.0845915665677647	0.0889366685259778	0.0883067816406206	0.0883067816406206	0.0844606088290428	0.0863799969826256	0.0901035310641421	0.0901035310641421	0.0883067816406206	0.0865146458615038	0.0883067816406206	0.0902410200295808
AR._Balde_de_Punta	0.0611005633936445	0.0313653431782276	0.0347324153531729	0.0297686455597139	0.0364476829015675	0.0364476829015675	0.0313653431782276	0.0313653431782276	0.0330718294763476	0.0347841599170297	0.0347841599170297	0.0313653431782276	0.0313653431782276	0.0330718294763476	0.0330718294763476	0.0280679636479688	0.0346847382967198	0.0330327383257366	0.0296646612664825	0.0331796662184804	0.0364476829015675	0.0381688549970539	0.0129686192373274	0.0113167655111234	0.0097011029513351	0.0113167655111234	0.00969528512417012	0.0330230119787801	0.0281085193296466	0.031319432817973	0.0262805535934131	0.0229567850745453	0.0263730467707131	0.0296216383174039	0.0262432470859639	0.0346847382967198	0.0784710830740943	0.0792339548582898	0.083430653308364	0.0847330336193156	0.0828533321573628	0.0791149969858527	0.0809806707922818	0.0864912023759054	0.084607960978167	0.0828533321573628	0.0811031159135933	0.0828533321573628	0.0847330336193156
[truncated: 15 more columns]
